# Supplementary material for: The Relative Contributions of BmPPO and BmDDC in Immune Melanization of Hemolymph in Silkworm, Bombyx mori
Source: Insects. 2026 Apr 9;17(4):405. doi: 10.3390/insects17040405 (PMC13115849; doi:10.3390/insects17040405)
Supplement: Supplementary file 1 [file insects-17-00405-s001.zip]

Archive with 1 entries (1 files):
- insects-4182441-supplementary.pdf
